# Supplementary material for: Neuronal and Astroglial Localization of Glucocorticoid Receptor GRα in Adult Zebrafish Brain (Danio rerio)
Source: Brain Sci. 2023 May 26;13(6):861. doi: 10.3390/brainsci13060861 (PMC10296162; doi:10.3390/brainsci13060861)
Supplement: Supplementary file 1 [file brainsci-13-00861-s001.zip]

Archive with 1 entries (1 files):
- brainsci-2372581-supplementary.pdf
